# Supplementary material for: DOT1L promotes immune evasion in lung adenocarcinoma through H3K79me2-mediated epigenetic activation of immune checkpoints
Source: Front Immunol. 2026 Feb 26;17:1719299. doi: 10.3389/fimmu.2026.1719299 (PMC12979096; doi:10.3389/fimmu.2026.1719299)
Supplement: Supplementary file 2 [file Table1.xlsx]

## Sheet: candidate genes
seqnames	start	end	width	strand	peakName	colorScore	fold_enrichment	X.log10.pvalue	X.log10.qvalue	relative_summit_position	annotation	geneChr	geneStart	geneEnd	geneLength	geneStrand	geneId	transcriptId	distanceToTSS	gene_name	gene_biotype	geneGO	geneKEGG
chr2	190980359	190980579	221	*	A549_h3k79me2_1_peak_47948	21	3.19392	3.73639	2.1311	151	Promoter (<=1kb)	2	190969150	190980285	11136	2	ENSG00000115415	ENST00000673762	-74	STAT1	protein_coding	GO:0001525,angiogenesis;GO:0001655,urogenital system development;GO:0001656,metanephros development;GO:0001819,positive regulation of cytokine production;GO:0001822,kidney development;GO:0001935,endothelial cell proliferation;GO:0001936,regulation of endothelial cell proliferation;GO:0001937,negative regulation of endothelial cell proliferation;GO:0001959,regulation of cytokine-mediated signaling…	ko04062,Chemokine signaling pathway;ko04217,Necroptosis;ko04380,Osteoclast differentiation;ko04620,Toll-like receptor signaling pathway;ko04621,NOD-like receptor signaling pathway;ko04625,C-type lectin receptor signaling pathway;ko04630,Jak-STAT signaling pathway;ko04658,Th1 and Th2 cell differentiation;ko04659,Th17 cell differentiation;ko04917,Prolactin signaling pathway;ko04919,Thyroid hormone …
chr2	191010954	191014227	3274	*	A549_h3k79me2_1_peak_47951	169	9.60362	19.4655	16.9069	2257	Promoter (<=1kb)	2	190969149	191014171	45023	2	ENSG00000115415	ENST00000361099	0	STAT1	protein_coding	GO:0001525,angiogenesis;GO:0001655,urogenital system development;GO:0001656,metanephros development;GO:0001819,positive regulation of cytokine production;GO:0001822,kidney development;GO:0001935,endothelial cell proliferation;GO:0001936,regulation of endothelial cell proliferation;GO:0001937,negative regulation of endothelial cell proliferation;GO:0001959,regulation of cytokine-mediated signaling…	ko04062,Chemokine signaling pathway;ko04217,Necroptosis;ko04380,Osteoclast differentiation;ko04620,Toll-like receptor signaling pathway;ko04621,NOD-like receptor signaling pathway;ko04625,C-type lectin receptor signaling pathway;ko04630,Jak-STAT signaling pathway;ko04658,Th1 and Th2 cell differentiation;ko04659,Th17 cell differentiation;ko04917,Prolactin signaling pathway;ko04919,Thyroid hormone …
chr17	42347398	42356023	8626	*	A549_h3k79me2_1_peak_35108	158	7.44815	18.3673	15.8598	5073	Promoter (<=1kb)	17	42314848	42348516	33669	2	ENSG00000168610	ENST00000677002	0	STAT3	protein_coding	GO:0001654,eye development;GO:0001659,temperature homeostasis;GO:0001754,eye photoreceptor cell differentiation;GO:0001819,positive regulation of cytokine production;GO:0002250,adaptive immune response;GO:0002262,myeloid cell homeostasis;GO:0002285,lymphocyte activation involved in immune response;GO:0002286,T cell activation involved in immune response;GO:0002287,alpha-beta T cell activation inv…	ko01521,EGFR tyrosine kinase inhibitor resistance;ko04062,Chemokine signaling pathway;ko04066,HIF-1 signaling pathway;ko04068,FoxO signaling pathway;ko04217,Necroptosis;ko04550,Signaling pathways regulating pluripotency of stem cells;ko04630,Jak-STAT signaling pathway;ko04659,Th17 cell differentiation;ko04917,Prolactin signaling pathway;ko04920,Adipocytokine signaling pathway;ko04931,Insulin resi…
chr17	42374085	42375405	1321	*	A549_h3k79me2_1_peak_35115	77	5.19792	9.82678	7.74566	334	5' UTR	17	42313412	42388373	74962	2	ENSG00000168610	ENST00000678960	12968	STAT3	protein_coding	GO:0001654,eye development;GO:0001659,temperature homeostasis;GO:0001754,eye photoreceptor cell differentiation;GO:0001819,positive regulation of cytokine production;GO:0002250,adaptive immune response;GO:0002262,myeloid cell homeostasis;GO:0002285,lymphocyte activation involved in immune response;GO:0002286,T cell activation involved in immune response;GO:0002287,alpha-beta T cell activation inv…	ko01521,EGFR tyrosine kinase inhibitor resistance;ko04062,Chemokine signaling pathway;ko04066,HIF-1 signaling pathway;ko04068,FoxO signaling pathway;ko04217,Necroptosis;ko04550,Signaling pathways regulating pluripotency of stem cells;ko04630,Jak-STAT signaling pathway;ko04659,Th17 cell differentiation;ko04917,Prolactin signaling pathway;ko04920,Adipocytokine signaling pathway;ko04931,Insulin resi…
chr17	42381970	42388571	6602	*	A549_h3k79me2_1_peak_35117	304	10.9311	33.5372	30.4078	1622	Promoter (<=1kb)	17	42313324	42388442	75119	2	ENSG00000168610	ENST00000264657	0	STAT3	protein_coding	GO:0001654,eye development;GO:0001659,temperature homeostasis;GO:0001754,eye photoreceptor cell differentiation;GO:0001819,positive regulation of cytokine production;GO:0002250,adaptive immune response;GO:0002262,myeloid cell homeostasis;GO:0002285,lymphocyte activation involved in immune response;GO:0002286,T cell activation involved in immune response;GO:0002287,alpha-beta T cell activation inv…	ko01521,EGFR tyrosine kinase inhibitor resistance;ko04062,Chemokine signaling pathway;ko04066,HIF-1 signaling pathway;ko04068,FoxO signaling pathway;ko04217,Necroptosis;ko04550,Signaling pathways regulating pluripotency of stem cells;ko04630,Jak-STAT signaling pathway;ko04659,Th17 cell differentiation;ko04917,Prolactin signaling pathway;ko04920,Adipocytokine signaling pathway;ko04931,Insulin resi…
chr1	64845015	64845554	540	*	A549_h3k79me2_1_peak_3277	46	4.625	6.47304	4.6328	261	3' UTR	1	64833250	64846681	13432	2	ENSG00000162434	ENST00000672574	1127	JAK1	protein_coding	GO:0001525,angiogenesis;GO:0001959,regulation of cytokine-mediated signaling pathway;GO:0002040,sprouting angiogenesis;GO:0002831,regulation of response to biotic stimulus;GO:0022407,regulation of cell-cell adhesion;GO:0022409,positive regulation of cell-cell adhesion;GO:0034109,homotypic cell-cell adhesion;GO:0034110,regulation of homotypic cell-cell adhesion;GO:0034340,response to type I interf…	ko01521,EGFR tyrosine kinase inhibitor resistance;ko04151,PI3K-Akt signaling pathway;ko04217,Necroptosis;ko04380,Osteoclast differentiation;ko04550,Signaling pathways regulating pluripotency of stem cells;ko04621,NOD-like receptor signaling pathway;ko04630,Jak-STAT signaling pathway;ko04658,Th1 and Th2 cell differentiation;ko04659,Th17 cell differentiation;ko05140,Leishmaniasis;ko05145,Toxoplasmo…
chr1	64866681	64866931	251	*	A549_h3k79me2_1_peak_3281	40	4.04851	5.86499	4.06939	123	Promoter (1-2kb)	1	64859642	64864856	5215	2	ENSG00000162434	ENST00000494904	-1825	JAK1	protein_coding	GO:0001525,angiogenesis;GO:0001959,regulation of cytokine-mediated signaling pathway;GO:0002040,sprouting angiogenesis;GO:0002831,regulation of response to biotic stimulus;GO:0022407,regulation of cell-cell adhesion;GO:0022409,positive regulation of cell-cell adhesion;GO:0034109,homotypic cell-cell adhesion;GO:0034110,regulation of homotypic cell-cell adhesion;GO:0034340,response to type I interf…	ko01521,EGFR tyrosine kinase inhibitor resistance;ko04151,PI3K-Akt signaling pathway;ko04217,Necroptosis;ko04380,Osteoclast differentiation;ko04550,Signaling pathways regulating pluripotency of stem cells;ko04621,NOD-like receptor signaling pathway;ko04630,Jak-STAT signaling pathway;ko04658,Th1 and Th2 cell differentiation;ko04659,Th17 cell differentiation;ko05140,Leishmaniasis;ko05145,Toxoplasmo…
chr1	64869361	64869758	398	*	A549_h3k79me2_1_peak_3282	30	3.68611	4.73073	3.02792	179	Promoter (<=1kb)	1	64867100	64869408	2309	2	ENSG00000162434	ENST00000672903	0	JAK1	protein_coding	GO:0001525,angiogenesis;GO:0001959,regulation of cytokine-mediated signaling pathway;GO:0002040,sprouting angiogenesis;GO:0002831,regulation of response to biotic stimulus;GO:0022407,regulation of cell-cell adhesion;GO:0022409,positive regulation of cell-cell adhesion;GO:0034109,homotypic cell-cell adhesion;GO:0034110,regulation of homotypic cell-cell adhesion;GO:0034340,response to type I interf…	ko01521,EGFR tyrosine kinase inhibitor resistance;ko04151,PI3K-Akt signaling pathway;ko04217,Necroptosis;ko04380,Osteoclast differentiation;ko04550,Signaling pathways regulating pluripotency of stem cells;ko04621,NOD-like receptor signaling pathway;ko04630,Jak-STAT signaling pathway;ko04658,Th1 and Th2 cell differentiation;ko04659,Th17 cell differentiation;ko05140,Leishmaniasis;ko05145,Toxoplasmo…
chr1	64870507	64870865	359	*	A549_h3k79me2_1_peak_3283	19	2.80418	3.53412	1.95213	107	Promoter (1-2kb)	1	64867100	64869408	2309	2	ENSG00000162434	ENST00000672903	-1099	JAK1	protein_coding	GO:0001525,angiogenesis;GO:0001959,regulation of cytokine-mediated signaling pathway;GO:0002040,sprouting angiogenesis;GO:0002831,regulation of response to biotic stimulus;GO:0022407,regulation of cell-cell adhesion;GO:0022409,positive regulation of cell-cell adhesion;GO:0034109,homotypic cell-cell adhesion;GO:0034110,regulation of homotypic cell-cell adhesion;GO:0034340,response to type I interf…	ko01521,EGFR tyrosine kinase inhibitor resistance;ko04151,PI3K-Akt signaling pathway;ko04217,Necroptosis;ko04380,Osteoclast differentiation;ko04550,Signaling pathways regulating pluripotency of stem cells;ko04621,NOD-like receptor signaling pathway;ko04630,Jak-STAT signaling pathway;ko04658,Th1 and Th2 cell differentiation;ko04659,Th17 cell differentiation;ko05140,Leishmaniasis;ko05145,Toxoplasmo…
chr1	64875330	64875722	393	*	A549_h3k79me2_1_peak_3284	30	3.85906	4.728	3.02694	294	Promoter (1-2kb)	1	64833254	64873496	40243	2	ENSG00000162434	ENST00000673246	-1834	JAK1	protein_coding	GO:0001525,angiogenesis;GO:0001959,regulation of cytokine-mediated signaling pathway;GO:0002040,sprouting angiogenesis;GO:0002831,regulation of response to biotic stimulus;GO:0022407,regulation of cell-cell adhesion;GO:0022409,positive regulation of cell-cell adhesion;GO:0034109,homotypic cell-cell adhesion;GO:0034110,regulation of homotypic cell-cell adhesion;GO:0034340,response to type I interf…	ko01521,EGFR tyrosine kinase inhibitor resistance;ko04151,PI3K-Akt signaling pathway;ko04217,Necroptosis;ko04380,Osteoclast differentiation;ko04550,Signaling pathways regulating pluripotency of stem cells;ko04621,NOD-like receptor signaling pathway;ko04630,Jak-STAT signaling pathway;ko04658,Th1 and Th2 cell differentiation;ko04659,Th17 cell differentiation;ko05140,Leishmaniasis;ko05145,Toxoplasmo…
chr11	65657855	65662721	4867	*	A549_h3k79me2_1_peak_14616	175	5.98099	20.1593	17.573	3905	Promoter (<=1kb)	11	65655707	65659743	4037	2	ENSG00000173039	ENST00000526257	0	RELA	protein_coding	GO:0000302,response to reactive oxygen species;GO:0001101,response to acid chemical;GO:0001819,positive regulation of cytokine production;GO:0001889,liver development;GO:0001942,hair follicle development;GO:0002218,activation of innate immune response;GO:0002220,innate immune response activating cell surface receptor signaling pathway;GO:0002221,pattern recognition receptor signaling pathway;GO:0…	ko01523,Antifolate resistance;ko04010,MAPK signaling pathway;ko04014,Ras signaling pathway;ko04024,cAMP signaling pathway;ko04062,Chemokine signaling pathway;ko04064,NF-kappa B signaling pathway;ko04066,HIF-1 signaling pathway;ko04071,Sphingolipid signaling pathway;ko04137,Mitophagy - animal;ko04151,PI3K-Akt signaling pathway;ko04210,Apoptosis;ko04211,Longevity regulating pathway;ko04218,Cellular…
chr12	6771079	6771296	218	*	A549_h3k79me2_1_peak_17051	28	3.12484	4.52868	2.85407	139	Promoter (1-2kb)	12	6772512	6778455	5944	1	ENSG00000089692	ENST00000538079	-1216	LAG3	protein_coding	GO:0001818,negative regulation of cytokine production;GO:0001906,cell killing;GO:0001909,leukocyte mediated cytotoxicity;GO:0001910,regulation of leukocyte mediated cytotoxicity;GO:0001912,positive regulation of leukocyte mediated cytotoxicity;GO:0002228,natural killer cell mediated immunity;GO:0002250,adaptive immune response;GO:0002449,lymphocyte mediated immunity;GO:0002478,antigen processing …	ko04512,ECM-receptor interaction;ko05161,Hepatitis B;ko05205,Proteoglycans in cancer
chr15	73685194	73685989	796	*	A549_h3k79me2_1_peak_27923	26	3.42931	4.33257	2.668	533	Intron (ENST00000567189/ENSG00000103855, intron 1 of 2)	15	73685006	73702849	17844	1	ENSG00000103855	ENST00000561260	188	CD276	protein_coding	GO:0001819,positive regulation of cytokine production;GO:0002253,activation of immune response;GO:0002429,immune response-activating cell surface receptor signaling pathway;GO:0002694,regulation of leukocyte activation;GO:0002696,positive regulation of leukocyte activation;GO:0002757,immune response-activating signal transduction;GO:0002764,immune response-regulating signaling pathway;GO:0002768,…	ko04514,Cell adhesion molecules (CAMs)
chr15	73686996	73688166	1171	*	A549_h3k79me2_1_peak_27924	64	5.2869	8.41215	6.42472	231	Intron (ENST00000567189/ENSG00000103855, intron 1 of 2)	15	73685006	73702849	17844	1	ENSG00000103855	ENST00000561260	1990	CD276	protein_coding	GO:0001819,positive regulation of cytokine production;GO:0002253,activation of immune response;GO:0002429,immune response-activating cell surface receptor signaling pathway;GO:0002694,regulation of leukocyte activation;GO:0002696,positive regulation of leukocyte activation;GO:0002757,immune response-activating signal transduction;GO:0002764,immune response-regulating signaling pathway;GO:0002768,…	ko04514,Cell adhesion molecules (CAMs)
chr15	73688921	73689439	519	*	A549_h3k79me2_1_peak_27925	46	4.625	6.47304	4.6328	73	Intron (ENST00000567189/ENSG00000103855, intron 1 of 2)	15	73685006	73702849	17844	1	ENSG00000103855	ENST00000561260	3915	CD276	protein_coding	GO:0001819,positive regulation of cytokine production;GO:0002253,activation of immune response;GO:0002429,immune response-activating cell surface receptor signaling pathway;GO:0002694,regulation of leukocyte activation;GO:0002696,positive regulation of leukocyte activation;GO:0002757,immune response-activating signal transduction;GO:0002764,immune response-regulating signaling pathway;GO:0002768,…	ko04514,Cell adhesion molecules (CAMs)
chr15	73696012	73697122	1111	*	A549_h3k79me2_1_peak_27926	40	4.04851	5.86499	4.06939	563	Promoter (2-3kb)	15	73699640	73712956	13317	1	ENSG00000103855	ENST00000564751	-2518	CD276	protein_coding	GO:0001819,positive regulation of cytokine production;GO:0002253,activation of immune response;GO:0002429,immune response-activating cell surface receptor signaling pathway;GO:0002694,regulation of leukocyte activation;GO:0002696,positive regulation of leukocyte activation;GO:0002757,immune response-activating signal transduction;GO:0002764,immune response-regulating signaling pathway;GO:0002768,…	ko04514,Cell adhesion molecules (CAMs)
chr15	73697996	73698452	457	*	A549_h3k79me2_1_peak_27927	22	3.47609	3.91995	2.29027	200	Promoter (1-2kb)	15	73699640	73712956	13317	1	ENSG00000103855	ENST00000564751	-1188	CD276	protein_coding	GO:0001819,positive regulation of cytokine production;GO:0002253,activation of immune response;GO:0002429,immune response-activating cell surface receptor signaling pathway;GO:0002694,regulation of leukocyte activation;GO:0002696,positive regulation of leukocyte activation;GO:0002757,immune response-activating signal transduction;GO:0002764,immune response-regulating signaling pathway;GO:0002768,…	ko04514,Cell adhesion molecules (CAMs)
chr15	73701919	73702269	351	*	A549_h3k79me2_1_peak_27928	19	2.80418	3.53412	1.95213	188	Promoter (1-2kb)	15	73703909	73712998	9090	1	ENSG00000103855	ENST00000561176	-1640	CD276	protein_coding	GO:0001819,positive regulation of cytokine production;GO:0002253,activation of immune response;GO:0002429,immune response-activating cell surface receptor signaling pathway;GO:0002694,regulation of leukocyte activation;GO:0002696,positive regulation of leukocyte activation;GO:0002757,immune response-activating signal transduction;GO:0002764,immune response-regulating signaling pathway;GO:0002768,…	ko04514,Cell adhesion molecules (CAMs)
chr9	5451681	5452072	392	*	A549_h3k79me2_1_peak_81518	19	3.08903	3.57803	1.99181	211	Intron (ENST00000381573/ENSG00000120217, intron 1 of 5)	9	5450542	5470554	20013	1	ENSG00000120217	ENST00000381577	1139	CD274	protein_coding	GO:0001818,negative regulation of cytokine production;GO:0001819,positive regulation of cytokine production;GO:0002237,response to molecule of bacterial origin;GO:0002250,adaptive immune response;GO:0002347,response to tumor cell;GO:0002418,immune response to tumor cell;GO:0002460,adaptive immune response based on somatic recombination of immune receptors built from immunoglobulin superfamily dom…	ko04514,Cell adhesion molecules (CAMs);ko05235,PD-L1 expression and PD-1 checkpoint pathway in cancer
chr22	24270946	24272849	1904	*	A549_h3k79me2_1_peak_53358	146	8.83768	17.0667	14.6168	1236	5' UTR	22	24270898	24442356	171459	1	ENSG00000258555	ENST00000358654	48	SPECC1L-ADORA2A	protein_coding	GO:0005819,spindle;GO:0005911,cell-cell junction;GO:0005921,gap junction	ko04015,Rap1 signaling pathway;ko04020,Calcium signaling pathway;ko04024,cAMP signaling pathway;ko04080,Neuroactive ligand-receptor interaction;ko04270,Vascular smooth muscle contraction;ko05012,Parkinson disease;ko05034,Alcoholism
chr22	24273063	24274502	1440	*	A549_h3k79me2_1_peak_53359	72	5.5965	9.31879	7.28036	254	Intron (ENST00000437398/ENSG00000100014, intron 1 of 15)	22	24270898	24442356	171459	1	ENSG00000258555	ENST00000358654	2165	SPECC1L-ADORA2A	protein_coding	GO:0005819,spindle;GO:0005911,cell-cell junction;GO:0005921,gap junction	ko04015,Rap1 signaling pathway;ko04020,Calcium signaling pathway;ko04024,cAMP signaling pathway;ko04080,Neuroactive ligand-receptor interaction;ko04270,Vascular smooth muscle contraction;ko05012,Parkinson disease;ko05034,Alcoholism
chr22	24275076	24275386	311	*	A549_h3k79me2_1_peak_53360	87	5.35837	10.9285	8.78725	177	Intron (ENST00000437398/ENSG00000100014, intron 1 of 15)	22	24270898	24442356	171459	1	ENSG00000258555	ENST00000358654	4178	SPECC1L-ADORA2A	protein_coding	GO:0005819,spindle;GO:0005911,cell-cell junction;GO:0005921,gap junction	ko04015,Rap1 signaling pathway;ko04020,Calcium signaling pathway;ko04024,cAMP signaling pathway;ko04080,Neuroactive ligand-receptor interaction;ko04270,Vascular smooth muscle contraction;ko05012,Parkinson disease;ko05034,Alcoholism
chr22	24275904	24276515	612	*	A549_h3k79me2_1_peak_53361	113	7.68877	13.6216	11.3328	412	Intron (ENST00000437398/ENSG00000100014, intron 1 of 15)	22	24270898	24442356	171459	1	ENSG00000258555	ENST00000358654	5006	SPECC1L-ADORA2A	protein_coding	GO:0005819,spindle;GO:0005911,cell-cell junction;GO:0005921,gap junction	ko04015,Rap1 signaling pathway;ko04020,Calcium signaling pathway;ko04024,cAMP signaling pathway;ko04080,Neuroactive ligand-receptor interaction;ko04270,Vascular smooth muscle contraction;ko05012,Parkinson disease;ko05034,Alcoholism
chr22	24278791	24279320	530	*	A549_h3k79me2_1_peak_53362	72	5.77391	9.36189	7.29668	137	Intron (ENST00000437398/ENSG00000100014, intron 1 of 15)	22	24270898	24442356	171459	1	ENSG00000258555	ENST00000358654	7893	SPECC1L-ADORA2A	protein_coding	GO:0005819,spindle;GO:0005911,cell-cell junction;GO:0005921,gap junction	ko04015,Rap1 signaling pathway;ko04020,Calcium signaling pathway;ko04024,cAMP signaling pathway;ko04080,Neuroactive ligand-receptor interaction;ko04270,Vascular smooth muscle contraction;ko05012,Parkinson disease;ko05034,Alcoholism
chr22	24279606	24280054	449	*	A549_h3k79me2_1_peak_53363	72	6.15688	9.36189	7.29668	317	Intron (ENST00000437398/ENSG00000100014, intron 1 of 15)	22	24270898	24442356	171459	1	ENSG00000258555	ENST00000358654	8708	SPECC1L-ADORA2A	protein_coding	GO:0005819,spindle;GO:0005911,cell-cell junction;GO:0005921,gap junction	ko04015,Rap1 signaling pathway;ko04020,Calcium signaling pathway;ko04024,cAMP signaling pathway;ko04080,Neuroactive ligand-receptor interaction;ko04270,Vascular smooth muscle contraction;ko05012,Parkinson disease;ko05034,Alcoholism
chr22	24280612	24280865	254	*	A549_h3k79me2_1_peak_53364	46	4.625	6.47304	4.6328	173	Intron (ENST00000437398/ENSG00000100014, intron 1 of 15)	22	24270898	24442356	171459	1	ENSG00000258555	ENST00000358654	9714	SPECC1L-ADORA2A	protein_coding	GO:0005819,spindle;GO:0005911,cell-cell junction;GO:0005921,gap junction	ko04015,Rap1 signaling pathway;ko04020,Calcium signaling pathway;ko04024,cAMP signaling pathway;ko04080,Neuroactive ligand-receptor interaction;ko04270,Vascular smooth muscle contraction;ko05012,Parkinson disease;ko05034,Alcoholism
chr22	24281843	24283448	1606	*	A549_h3k79me2_1_peak_53365	204	10.7525	23.2	20.4662	1208	Intron (ENST00000437398/ENSG00000100014, intron 1 of 15)	22	24270898	24442356	171459	1	ENSG00000258555	ENST00000358654	10945	SPECC1L-ADORA2A	protein_coding	GO:0005819,spindle;GO:0005911,cell-cell junction;GO:0005921,gap junction	ko04015,Rap1 signaling pathway;ko04020,Calcium signaling pathway;ko04024,cAMP signaling pathway;ko04080,Neuroactive ligand-receptor interaction;ko04270,Vascular smooth muscle contraction;ko05012,Parkinson disease;ko05034,Alcoholism
chr22	24284546	24285792	1247	*	A549_h3k79me2_1_peak_53366	146	8.83768	17.0667	14.6168	1052	Intron (ENST00000437398/ENSG00000100014, intron 1 of 15)	22	24270898	24442356	171459	1	ENSG00000258555	ENST00000358654	13648	SPECC1L-ADORA2A	protein_coding	GO:0005819,spindle;GO:0005911,cell-cell junction;GO:0005921,gap junction	ko04015,Rap1 signaling pathway;ko04020,Calcium signaling pathway;ko04024,cAMP signaling pathway;ko04080,Neuroactive ligand-receptor interaction;ko04270,Vascular smooth muscle contraction;ko05012,Parkinson disease;ko05034,Alcoholism
chr22	24286355	24287007	653	*	A549_h3k79me2_1_peak_53367	82	6.53985	10.3869	8.26542	394	Intron (ENST00000437398/ENSG00000100014, intron 1 of 15)	22	24270898	24442356	171459	1	ENSG00000258555	ENST00000358654	15457	SPECC1L-ADORA2A	protein_coding	GO:0005819,spindle;GO:0005911,cell-cell junction;GO:0005921,gap junction	ko04015,Rap1 signaling pathway;ko04020,Calcium signaling pathway;ko04024,cAMP signaling pathway;ko04080,Neuroactive ligand-receptor interaction;ko04270,Vascular smooth muscle contraction;ko05012,Parkinson disease;ko05034,Alcoholism
chr19	41331656	41332787	1132	*	A549_h3k79me2_1_peak_41912	41	3.21743	5.98909	4.18757	958	Exon (ENST00000598758/ENSG00000105329, exon 2 of 4)	19	41301587	41342030	40444	2	ENSG00000105329	ENST00000598758	9243	TGFB1	protein_coding	GO:0000018,regulation of DNA recombination;GO:0000271,polysaccharide biosynthetic process;GO:0001501,skeletal system development;GO:0001503,ossification;GO:0001558,regulation of cell growth;GO:0001570,vasculogenesis;GO:0001667,ameboidal-type cell migration;GO:0001818,negative regulation of cytokine production;GO:0001819,positive regulation of cytokine production;GO:0001837,epithelial to mesenchym…	ko04010,MAPK signaling pathway;ko04060,Cytokine-cytokine receptor interaction;ko04068,FoxO signaling pathway;ko04110,Cell cycle;ko04218,Cellular senescence;ko04350,TGF-beta signaling pathway;ko04380,Osteoclast differentiation;ko04390,Hippo signaling pathway;ko04659,Th17 cell differentiation;ko04672,Intestinal immune network for IgA production;ko04926,Relaxin signaling pathway;ko04932,Non-alcoholi…
chr19	41334595	41335814	1220	*	A549_h3k79me2_1_peak_41913	38	3.63519	5.5752	3.80295	500	Intron (ENST00000598758/ENSG00000105329, intron 1 of 3)	19	41301587	41342030	40444	2	ENSG00000105329	ENST00000598758	6216	TGFB1	protein_coding	GO:0000018,regulation of DNA recombination;GO:0000271,polysaccharide biosynthetic process;GO:0001501,skeletal system development;GO:0001503,ossification;GO:0001558,regulation of cell growth;GO:0001570,vasculogenesis;GO:0001667,ameboidal-type cell migration;GO:0001818,negative regulation of cytokine production;GO:0001819,positive regulation of cytokine production;GO:0001837,epithelial to mesenchym…	ko04010,MAPK signaling pathway;ko04060,Cytokine-cytokine receptor interaction;ko04068,FoxO signaling pathway;ko04110,Cell cycle;ko04218,Cellular senescence;ko04350,TGF-beta signaling pathway;ko04380,Osteoclast differentiation;ko04390,Hippo signaling pathway;ko04659,Th17 cell differentiation;ko04672,Intestinal immune network for IgA production;ko04926,Relaxin signaling pathway;ko04932,Non-alcoholi…
chr19	41336372	41336610	239	*	A549_h3k79me2_1_peak_41914	35	3.3579	5.31046	3.56995	164	Intron (ENST00000598758/ENSG00000105329, intron 1 of 3)	19	41301587	41342030	40444	2	ENSG00000105329	ENST00000598758	5420	TGFB1	protein_coding	GO:0000018,regulation of DNA recombination;GO:0000271,polysaccharide biosynthetic process;GO:0001501,skeletal system development;GO:0001503,ossification;GO:0001558,regulation of cell growth;GO:0001570,vasculogenesis;GO:0001667,ameboidal-type cell migration;GO:0001818,negative regulation of cytokine production;GO:0001819,positive regulation of cytokine production;GO:0001837,epithelial to mesenchym…	ko04010,MAPK signaling pathway;ko04060,Cytokine-cytokine receptor interaction;ko04068,FoxO signaling pathway;ko04110,Cell cycle;ko04218,Cellular senescence;ko04350,TGF-beta signaling pathway;ko04380,Osteoclast differentiation;ko04390,Hippo signaling pathway;ko04659,Th17 cell differentiation;ko04672,Intestinal immune network for IgA production;ko04926,Relaxin signaling pathway;ko04932,Non-alcoholi…
chr19	41337460	41338976	1517	*	A549_h3k79me2_1_peak_41915	74	4.49041	9.50008	7.42947	684	Intron (ENST00000598758/ENSG00000105329, intron 1 of 3)	19	41301587	41342030	40444	2	ENSG00000105329	ENST00000598758	3054	TGFB1	protein_coding	GO:0000018,regulation of DNA recombination;GO:0000271,polysaccharide biosynthetic process;GO:0001501,skeletal system development;GO:0001503,ossification;GO:0001558,regulation of cell growth;GO:0001570,vasculogenesis;GO:0001667,ameboidal-type cell migration;GO:0001818,negative regulation of cytokine production;GO:0001819,positive regulation of cytokine production;GO:0001837,epithelial to mesenchym…	ko04010,MAPK signaling pathway;ko04060,Cytokine-cytokine receptor interaction;ko04068,FoxO signaling pathway;ko04110,Cell cycle;ko04218,Cellular senescence;ko04350,TGF-beta signaling pathway;ko04380,Osteoclast differentiation;ko04390,Hippo signaling pathway;ko04659,Th17 cell differentiation;ko04672,Intestinal immune network for IgA production;ko04926,Relaxin signaling pathway;ko04932,Non-alcoholi…
chr19	41339187	41339635	449	*	A549_h3k79me2_1_peak_41916	31	3.40678	4.89054	3.17707	371	Intron (ENST00000598758/ENSG00000105329, intron 1 of 3)	19	41301587	41342030	40444	2	ENSG00000105329	ENST00000598758	2395	TGFB1	protein_coding	GO:0000018,regulation of DNA recombination;GO:0000271,polysaccharide biosynthetic process;GO:0001501,skeletal system development;GO:0001503,ossification;GO:0001558,regulation of cell growth;GO:0001570,vasculogenesis;GO:0001667,ameboidal-type cell migration;GO:0001818,negative regulation of cytokine production;GO:0001819,positive regulation of cytokine production;GO:0001837,epithelial to mesenchym…	ko04010,MAPK signaling pathway;ko04060,Cytokine-cytokine receptor interaction;ko04068,FoxO signaling pathway;ko04110,Cell cycle;ko04218,Cellular senescence;ko04350,TGF-beta signaling pathway;ko04380,Osteoclast differentiation;ko04390,Hippo signaling pathway;ko04659,Th17 cell differentiation;ko04672,Intestinal immune network for IgA production;ko04926,Relaxin signaling pathway;ko04932,Non-alcoholi…
chr19	41341734	41342547	814	*	A549_h3k79me2_1_peak_41917	83	4.34624	10.5157	8.39104	333	Promoter (<=1kb)	19	41301587	41342030	40444	2	ENSG00000105329	ENST00000598758	0	TGFB1	protein_coding	GO:0000018,regulation of DNA recombination;GO:0000271,polysaccharide biosynthetic process;GO:0001501,skeletal system development;GO:0001503,ossification;GO:0001558,regulation of cell growth;GO:0001570,vasculogenesis;GO:0001667,ameboidal-type cell migration;GO:0001818,negative regulation of cytokine production;GO:0001819,positive regulation of cytokine production;GO:0001837,epithelial to mesenchym…	ko04010,MAPK signaling pathway;ko04060,Cytokine-cytokine receptor interaction;ko04068,FoxO signaling pathway;ko04110,Cell cycle;ko04218,Cellular senescence;ko04350,TGF-beta signaling pathway;ko04380,Osteoclast differentiation;ko04390,Hippo signaling pathway;ko04659,Th17 cell differentiation;ko04672,Intestinal immune network for IgA production;ko04926,Relaxin signaling pathway;ko04932,Non-alcoholi…
chr19	41342881	41353735	10855	*	A549_h3k79me2_1_peak_41918	639	17.0084	68.1983	63.9132	9619	Promoter (<=1kb)	19	41330915	41353044	22130	2	ENSG00000105329	ENST00000600196	0	TGFB1	protein_coding	GO:0000018,regulation of DNA recombination;GO:0000271,polysaccharide biosynthetic process;GO:0001501,skeletal system development;GO:0001503,ossification;GO:0001558,regulation of cell growth;GO:0001570,vasculogenesis;GO:0001667,ameboidal-type cell migration;GO:0001818,negative regulation of cytokine production;GO:0001819,positive regulation of cytokine production;GO:0001837,epithelial to mesenchym…	ko04010,MAPK signaling pathway;ko04060,Cytokine-cytokine receptor interaction;ko04068,FoxO signaling pathway;ko04110,Cell cycle;ko04218,Cellular senescence;ko04350,TGF-beta signaling pathway;ko04380,Osteoclast differentiation;ko04390,Hippo signaling pathway;ko04659,Th17 cell differentiation;ko04672,Intestinal immune network for IgA production;ko04926,Relaxin signaling pathway;ko04932,Non-alcoholi…
chr6	32962514	32962767	254	*	A549_h3k79me2_1_peak_69279	22	3.47609	3.91995	2.29027	11	Intron (ENST00000464392/ENSG00000204257, intron 1 of 3)	6	32948771	32968444	19674	2	ENSG00000204257	ENST00000464392	5677	HLA-DMA	protein_coding	GO:0002250,adaptive immune response;GO:0002504,antigen processing and presentation of peptide or polysaccharide antigen via MHC class II;GO:0019882,antigen processing and presentation;GO:0005765,lysosomal membrane;GO:0005774,vacuolar membrane;GO:0010008,endosome membrane;GO:0042611,MHC protein complex;GO:0042613,MHC class II protein complex;GO:0098797,plasma membrane protein complex;GO:0098852,ly…	ko04145,Phagosome;ko04514,Cell adhesion molecules (CAMs);ko04612,Antigen processing and presentation;ko04640,Hematopoietic cell lineage;ko04658,Th1 and Th2 cell differentiation;ko04659,Th17 cell differentiation;ko04672,Intestinal immune network for IgA production;ko04940,Type I diabetes mellitus;ko05140,Leishmaniasis;ko05145,Toxoplasmosis;ko05150,Staphylococcus aureus infection;ko05152,Tuberculos…
chr6	32965964	32967496	1533	*	A549_h3k79me2_1_peak_69280	72	6.15688	9.36189	7.29668	952	Intron (ENST00000464392/ENSG00000204257, intron 1 of 3)	6	32948771	32968444	19674	2	ENSG00000204257	ENST00000464392	948	HLA-DMA	protein_coding	GO:0002250,adaptive immune response;GO:0002504,antigen processing and presentation of peptide or polysaccharide antigen via MHC class II;GO:0019882,antigen processing and presentation;GO:0005765,lysosomal membrane;GO:0005774,vacuolar membrane;GO:0010008,endosome membrane;GO:0042611,MHC protein complex;GO:0042613,MHC class II protein complex;GO:0098797,plasma membrane protein complex;GO:0098852,ly…	ko04145,Phagosome;ko04514,Cell adhesion molecules (CAMs);ko04612,Antigen processing and presentation;ko04640,Hematopoietic cell lineage;ko04658,Th1 and Th2 cell differentiation;ko04659,Th17 cell differentiation;ko04672,Intestinal immune network for IgA production;ko04940,Type I diabetes mellitus;ko05140,Leishmaniasis;ko05145,Toxoplasmosis;ko05150,Staphylococcus aureus infection;ko05152,Tuberculos…
chr6	32967783	32968478	696	*	A549_h3k79me2_1_peak_69281	72	6.15688	9.36189	7.29668	409	Promoter (<=1kb)	6	32948771	32968444	19674	2	ENSG00000204257	ENST00000464392	0	HLA-DMA	protein_coding	GO:0002250,adaptive immune response;GO:0002504,antigen processing and presentation of peptide or polysaccharide antigen via MHC class II;GO:0019882,antigen processing and presentation;GO:0005765,lysosomal membrane;GO:0005774,vacuolar membrane;GO:0010008,endosome membrane;GO:0042611,MHC protein complex;GO:0042613,MHC class II protein complex;GO:0098797,plasma membrane protein complex;GO:0098852,ly…	ko04145,Phagosome;ko04514,Cell adhesion molecules (CAMs);ko04612,Antigen processing and presentation;ko04640,Hematopoietic cell lineage;ko04658,Th1 and Th2 cell differentiation;ko04659,Th17 cell differentiation;ko04672,Intestinal immune network for IgA production;ko04940,Type I diabetes mellitus;ko05140,Leishmaniasis;ko05145,Toxoplasmosis;ko05150,Staphylococcus aureus infection;ko05152,Tuberculos…
chr6	31403127	31404715	1589	*	A549_h3k79me2_1_peak_69204	216	11.1355	24.4783	21.6856	1380	Promoter (<=1kb)	6	31403595	31415315	11721	1	ENSG00000204520	ENST00000449934	0	MICA	protein_coding	GO:0001906,cell killing;GO:0001909,leukocyte mediated cytotoxicity;GO:0001910,regulation of leukocyte mediated cytotoxicity;GO:0001911,negative regulation of leukocyte mediated cytotoxicity;GO:0001913,T cell mediated cytotoxicity;GO:0002228,natural killer cell mediated immunity;GO:0002250,adaptive immune response;GO:0002347,response to tumor cell;GO:0002418,immune response to tumor cell;GO:000244…	ko04650,Natural killer cell mediated cytotoxicity;ko05167,Kaposi sarcoma-associated herpesvirus infection
chr6	31407050	31407564	515	*	A549_h3k79me2_1_peak_69205	20	3.11971	3.62443	2.02619	455	Intron (ENST00000674069/ENSG00000204520, intron 1 of 5)	6	31403672	31415315	11644	1	ENSG00000204520	ENST00000421350	3378	MICA	protein_coding	GO:0001906,cell killing;GO:0001909,leukocyte mediated cytotoxicity;GO:0001910,regulation of leukocyte mediated cytotoxicity;GO:0001911,negative regulation of leukocyte mediated cytotoxicity;GO:0001913,T cell mediated cytotoxicity;GO:0002228,natural killer cell mediated immunity;GO:0002250,adaptive immune response;GO:0002347,response to tumor cell;GO:0002418,immune response to tumor cell;GO:000244…	ko04650,Natural killer cell mediated cytotoxicity;ko05167,Kaposi sarcoma-associated herpesvirus infection
chr6	31407882	31408124	243	*	A549_h3k79me2_1_peak_69206	33	3.58487	5.09435	3.36615	78	Intron (ENST00000674069/ENSG00000204520, intron 1 of 5)	6	31403672	31415315	11644	1	ENSG00000204520	ENST00000421350	4210	MICA	protein_coding	GO:0001906,cell killing;GO:0001909,leukocyte mediated cytotoxicity;GO:0001910,regulation of leukocyte mediated cytotoxicity;GO:0001911,negative regulation of leukocyte mediated cytotoxicity;GO:0001913,T cell mediated cytotoxicity;GO:0002228,natural killer cell mediated immunity;GO:0002250,adaptive immune response;GO:0002347,response to tumor cell;GO:0002418,immune response to tumor cell;GO:000244…	ko04650,Natural killer cell mediated cytotoxicity;ko05167,Kaposi sarcoma-associated herpesvirus infection
chr6	31410598	31410914	317	*	A549_h3k79me2_1_peak_69207	38	4.24203	5.58036	3.80295	146	5' UTR	6	31403672	31415315	11644	1	ENSG00000204520	ENST00000421350	6926	MICA	protein_coding	GO:0001906,cell killing;GO:0001909,leukocyte mediated cytotoxicity;GO:0001910,regulation of leukocyte mediated cytotoxicity;GO:0001911,negative regulation of leukocyte mediated cytotoxicity;GO:0001913,T cell mediated cytotoxicity;GO:0002228,natural killer cell mediated immunity;GO:0002250,adaptive immune response;GO:0002347,response to tumor cell;GO:0002418,immune response to tumor cell;GO:000244…	ko04650,Natural killer cell mediated cytotoxicity;ko05167,Kaposi sarcoma-associated herpesvirus infection
chr6	31412230	31412743	514	*	A549_h3k79me2_1_peak_69208	33	3.73891	5.08049	3.35382	405	3' UTR	6	31403672	31415315	11644	1	ENSG00000204520	ENST00000421350	8558	MICA	protein_coding	GO:0001906,cell killing;GO:0001909,leukocyte mediated cytotoxicity;GO:0001910,regulation of leukocyte mediated cytotoxicity;GO:0001911,negative regulation of leukocyte mediated cytotoxicity;GO:0001913,T cell mediated cytotoxicity;GO:0002228,natural killer cell mediated immunity;GO:0002250,adaptive immune response;GO:0002347,response to tumor cell;GO:0002418,immune response to tumor cell;GO:000244…	ko04650,Natural killer cell mediated cytotoxicity;ko05167,Kaposi sarcoma-associated herpesvirus infection
chr6	31412953	31413207	255	*	A549_h3k79me2_1_peak_69209	22	3.47609	3.91995	2.29027	202	Intron (ENST00000674069/ENSG00000204520, intron 5 of 5)	6	31403672	31415315	11644	1	ENSG00000204520	ENST00000421350	9281	MICA	protein_coding	GO:0001906,cell killing;GO:0001909,leukocyte mediated cytotoxicity;GO:0001910,regulation of leukocyte mediated cytotoxicity;GO:0001911,negative regulation of leukocyte mediated cytotoxicity;GO:0001913,T cell mediated cytotoxicity;GO:0002228,natural killer cell mediated immunity;GO:0002250,adaptive immune response;GO:0002347,response to tumor cell;GO:0002418,immune response to tumor cell;GO:000244…	ko04650,Natural killer cell mediated cytotoxicity;ko05167,Kaposi sarcoma-associated herpesvirus infection
