# Supplementary material for: DOT1L promotes immune evasion in lung adenocarcinoma through H3K79me2-mediated epigenetic activation of immune checkpoints
Source: Front Immunol. 2026 Feb 26;17:1719299. doi: 10.3389/fimmu.2026.1719299 (PMC12979096; doi:10.3389/fimmu.2026.1719299)
Supplement: Supplementary file 3 [file Table2.xlsx]

## Sheet: Sheet1
ID	Description	GeneRatio	BgRatio	pvalue	p.adjust	qvalue	geneID	Count	geneName
ko04144	Endocytosis	270/5864	363/11300	3.83614e-19	1.22373e-16	8.07609e-17	ENSG00000002919/ENSG00000004059/ENSG00000006125/ENSG00000008256/ENSG00000009844/ENSG00000011426/ENSG00000013016/ENSG00000015285/ENSG00000018189/ENSG00000021574/ENSG00000024422/ENSG00000028528/ENSG00000029725/ENSG00000039319/ENSG00000042753/ENSG00000049759/ENSG00000059915/ENSG00000063245/ENSG00000066777/ENSG00000067560/ENSG00000067606/ENSG00000068078/ENSG00000069329/ENSG00000069869/ENSG00000070371…	270	SNX11/ARF5/AP2B1/CYTH3/VTA1/ANLN/EHD3/WAS/RUFY3/SPAST/EHD2/SNX1/RABEP1/ZFYVE16/AP2S1/NEDD4L/PSD/EPN1/ARFGEF1/RHOA/PRKCZ/FGFR3/VPS35/NEDD4/CLTCL1/CDC42/TRIP13/EPN2/TFRC/ACAP1/TSG101/PLD1/RAB7A/PTPN23/USP33/CAPZB/ITCH/DNM2/RAB21/CHMP2B/SMAP2/RAB10/WDFY1/EPS15/CHMP5/ASAP3/SPG21/RAB11FIP3/SCFD1/SH3GLB1/TOM1/ARFGAP1/CHMP4B/EEA1/KATNAL1/USP10/RAB11A/EHD4/PDGFRL/FCGRT/CYTH2/ADAP1/CAV2/CAV1/SNX8/WASL/TGF…
ko03013	RNA transport	171/5864	214/11300	8.5512e-18	1.36392e-15	9.00127e-16	ENSG00000005007/ENSG00000006744/ENSG00000013810/ENSG00000023734/ENSG00000030066/ENSG00000032389/ENSG00000046647/ENSG00000047410/ENSG00000055163/ENSG00000058804/ENSG00000063046/ENSG00000064703/ENSG00000065150/ENSG00000065268/ENSG00000069248/ENSG00000070756/ENSG00000070785/ENSG00000072756/ENSG00000073146/ENSG00000074201/ENSG00000075151/ENSG00000075188/ENSG00000078328/ENSG00000079134/ENSG00000079387…	171	UPF1/ELAC2/TACC3/STRAP/NUP160/EIPR1/GEMIN8/TPR/CYFIP2/NDC1/EIF4B/DDX20/IPO5/WDR18/NUP133/PABPC1/EIF2B3/TRNT1/MOV10L1/CLNS1A/EIF4G3/NUP37/RBFOX1/THOC1/SENP1/GEMIN5/XPO1/TNPO1/EIF3I/SEH1L/MTIF2/STRN4/PABPC4/GEMIN2/NUP50/AAAS/NUP188/POLDIP3/THOC5/EIF3D/RANGAP1/PRMT5/EIF5/ACIN1/PNN/PABPC1L/RAE1/EEF1A2/FMR1/NUP93/UBE2I/EIF3J/POP1/EIF3E/POP4/TNPO2/EIF3B/SETX/EIF3A/CASC3/KPNB1/NUP88/EIF4G2/NUP98/MAGOHB/…
ko03040	Spliceosome	166/5864	209/11300	7.78128e-17	8.27409e-15	5.46055e-15	ENSG00000021776/ENSG00000060688/ENSG00000063244/ENSG00000067596/ENSG00000076924/ENSG00000077312/ENSG00000079134/ENSG00000083099/ENSG00000084072/ENSG00000084463/ENSG00000085872/ENSG00000086589/ENSG00000087365/ENSG00000088247/ENSG00000089876/ENSG00000092199/ENSG00000092931/ENSG00000096401/ENSG00000099622/ENSG00000099783/ENSG00000099995/ENSG00000100028/ENSG00000100138/ENSG00000100201/ENSG00000100227…	166	AQR/SNRNP40/U2AF2/DHX8/XAB2/SNRPA/THOC1/LYRM2/PPIE/WBP11/CHERP/RBM22/SF3B2/KHSRP/DHX32/HNRNPC/MFSD11/CDC5L/CIRBP/HNRNPM/SF3A1/SNRPD3/SNU13/DDX17/POLDIP3/RBFOX2/PHF5A/SNW1/SRSF5/ACIN1/PRPF6/CRNKL1/DHX35/PQBP1/HTATSF1/MYEF2/SNRNP70/C19orf44/PRPF31/DDX49/BUD31/PTCD1/LSM5/DDX50/BCCIP/DHX40/DDX5/EFTUD2/DHX15/HSPA8/PRPF19/PRPF40B/MAGOHB/SRSF9/SRSF3/ASCC3/PPWD1/TCERG1/NCBP2/SF3B6/SF3B1/SRSF7/SRSF4/BCAS2…
ko04110	Cell cycle	140/5864	184/11300	8.85911e-12	3.68497e-10	2.43192e-10	ENSG00000002822/ENSG00000004897/ENSG00000005339/ENSG00000006634/ENSG00000007968/ENSG00000008128/ENSG00000053900/ENSG00000055130/ENSG00000066422/ENSG00000072501/ENSG00000073111/ENSG00000076003/ENSG00000080839/ENSG00000081377/ENSG00000082701/ENSG00000085274/ENSG00000085840/ENSG00000089053/ENSG00000091651/ENSG00000092969/ENSG00000093009/ENSG00000094804/ENSG00000094880/ENSG00000097007/ENSG00000097046…	140	MAD1L1/CDC27/CREBBP/DBF4/E2F2/CDK11A/ANAPC4/CUL1/ZBTB11/SMC1A/MCM2/MCM6/RBL1/CDC14B/GSK3B/MYNN/ORC1/ANAPC5/ORC6/TGFB2/CDC45/CDC6/CDC23/ABL1/CDC7/GADD45B/MCM5/RBX1/EP300/CDC25B/E2F1/STAG2/RBL2/MCM4/CCNE1/FZR1/TGFB1/CDK6/CCNJ/SMC3/YWHAE/CCND1/CDKN1B/MCM9/MCM3/CCNC/E2F3/PTP4A1/CCND3/TTK/SKP1/SMC4/TFDP2/ORC2/ORC4/HDAC1/GADD45A/ZBTB17/STAG1/CDKN2C/CDK2/CDKN1A/GZF1/ZBTB1/FBXL12/PKMYT1/YWHAH/ANAPC13/CDK…
ko03018	RNA degradation	87/5864	104/11300	9.24131e-12	3.68497e-10	2.43192e-10	ENSG00000013523/ENSG00000038358/ENSG00000039123/ENSG00000067057/ENSG00000067248/ENSG00000070756/ENSG00000074800/ENSG00000075914/ENSG00000077348/ENSG00000078328/ENSG00000080802/ENSG00000083520/ENSG00000088038/ENSG00000088930/ENSG00000090621/ENSG00000101104/ENSG00000103037/ENSG00000105617/ENSG00000106355/ENSG00000107371/ENSG00000108515/ENSG00000110063/ENSG00000110367/ENSG00000111596/ENSG00000111674…	87	ANGEL1/EDC4/MTREX/PFKP/DHX29/PABPC1/ENO1/EXOSC7/EXOSC5/RBFOX1/CNOT4/DIS3/CNOT3/XRN2/PABPC4/PABPC1L/SETD6/LENG1/LSM5/EXOSC3/ENO3/DCPS/DDX6/CNOT2/ENO2/TENT4A/HSPA9/CNOT6/XRN1/TIA1/TENT4B/PSPC1/EXOSC9/CNOT1/LSM8/LSM4/EXOSC2/RLIM/DHX30/TOE1/BTG1/PAN2/MPHOSPH6/DHX9/PNPT1/CNOT6L/PARN/TOB1/PFKL/HSPD1/DIS3L2/CNOT9/PNLDC1/ZCCHC7/NOCT/DCP1B/TIAL1/PAN3/BTG3/CNOT8/BTG2/DHX57/LSM6/PATL1/DIS3L/LSM3/EXOSC1/EXOS…
ko04120	Ubiquitin mediated proteolysis	158/5864	214/11300	2.73101e-11	7.91994e-10	5.22682e-10	ENSG00000004897/ENSG00000005700/ENSG00000008853/ENSG00000009335/ENSG00000012048/ENSG00000023445/ENSG00000025772/ENSG00000033178/ENSG00000033800/ENSG00000036257/ENSG00000044090/ENSG00000049167/ENSG00000049759/ENSG00000053900/ENSG00000055130/ENSG00000069869/ENSG00000072401/ENSG00000072422/ENSG00000072803/ENSG00000074755/ENSG00000077721/ENSG00000078043/ENSG00000078140/ENSG00000078747/ENSG00000079999…	158	CDC27/IBTK/RHOBTB2/UBE3C/BRCA1/BIRC3/TOMM34/UBA6/PIAS1/CUL3/CUL7/ERCC8/NEDD4L/ANAPC4/CUL1/NEDD4/UBE2D1/RHOBTB1/FBXW11/ZZEF1/UBE2A/PIAS2/UBE2K/ITCH/KEAP1/HACE1/HUWE1/KLHL42/ANAPC5/HECTD1/CDC23/CDC34/KLHL22/PPIL2/RBX1/TRIM9/BIRC7/MIB1/MID1/XIAP/MGRN1/STUB1/UBE2I/HERC1/UBE2W/UBR5/PIAS4/FZR1/FSD1L/CUL2/UBE2S/ZMIZ1/TRIM37/SMURF2/UBE2D3/FBXW7/PRPF19/BIRC2/UBE4A/CBL/CUL9/SKP1/UBE3A/RNF7/CBLB/FANCL/BIRC6…
ko03015	mRNA surveillance pathway	93/5864	132/11300	9.74282e-06	0.000107171	7.07283e-05	ENSG00000005007/ENSG00000066027/ENSG00000070366/ENSG00000070756/ENSG00000071626/ENSG00000071894/ENSG00000073146/ENSG00000074211/ENSG00000078304/ENSG00000078328/ENSG00000090060/ENSG00000090621/ENSG00000100227/ENSG00000100813/ENSG00000100836/ENSG00000100941/ENSG00000101104/ENSG00000101138/ENSG00000101654/ENSG00000101811/ENSG00000103342/ENSG00000104695/ENSG00000105568/ENSG00000107290/ENSG00000108349…	93	UPF1/PPP2R5A/SMG6/PABPC1/DAZAP1/CPSF1/MOV10L1/PPP2R2C/PPP2R5C/RBFOX1/PAPOLA/PABPC4/POLDIP3/ACIN1/PABPN1/PNN/PABPC1L/CSTF1/RNMT/CSTF2/GSPT1/PPP2CB/PPP2R1A/SETX/CASC3/MAGOHB/CPSF6/RNGTT/RBM24/HBS1L/PPP2R5D/PPP2CA/NCBP2/PAPOLG/TIA1/SMG7/CPSF3/ETF1/TARDBP/PSPC1/DDX39A/WDR83/ZNFX1/MEA1/UPF3B/SYMPK/INTS11/HELZ2/RLIM/NXT1/IGHMBP2/RBM38/SRRM1/RBMX2/WDR33/PPP2R1B/ZGRF1/EIF4A3/DUSP11/FIP1L1/CPSF7/SAP18/UPF…
ko05223	Non-small cell lung cancer	67/5864	97/11300	0.000417496	0.00266363	0.00175788	ENSG00000002330/ENSG00000007968/ENSG00000030110/ENSG00000051382/ENSG00000066629/ENSG00000068028/ENSG00000069020/ENSG00000075975/ENSG00000077092/ENSG00000078061/ENSG00000086015/ENSG00000087088/ENSG00000099860/ENSG00000100030/ENSG00000100485/ENSG00000101109/ENSG00000101412/ENSG00000105221/ENSG00000105647/ENSG00000105810/ENSG00000110092/ENSG00000112242/ENSG00000112655/ENSG00000115904/ENSG00000116717…	67	BAD/E2F2/BAK1/PIK3CB/EML1/RASSF1/MAST4/MKRN2/RARB/ARAF/MAST2/BAX/GADD45B/MAPK1/SOS2/STK4/E2F1/AKT2/PIK3R2/CDK6/CCND1/E2F3/PTK7/SOS1/GADD45A/AKT3/FOXO3/PIK3CA/POLK/PLCG1/CDKN1A/EML2/MAP2K2/RAF1/CASP9/KRAS/DDB2/CDK4/RB1/PDPK1/TP53/ERBB2/AKT1/EML4/PIK3R1/EGFR/EML3/RASSF3/PRKCA/BRAF/NR2F6/E2F7/PRKCB/STAT3/E2F6/MAP2K1/ALK/RARG/HRAS/NR2F1/GRB2/NR2F2/RXRA/NKIRAS1/RXRB/NRAS/EML6
ko04668	TNF signaling pathway	89/5864	140/11300	0.00331945	0.0149141	0.00984268	ENSG00000003402/ENSG00000006062/ENSG00000019995/ENSG00000023445/ENSG00000026103/ENSG00000034152/ENSG00000050748/ENSG00000051382/ENSG00000055208/ENSG00000064012/ENSG00000065559/ENSG00000067182/ENSG00000069020/ENSG00000069399/ENSG00000073756/ENSG00000076984/ENSG00000078401/ENSG00000078747/ENSG00000081041/ENSG00000082512/ENSG00000086015/ENSG00000087470/ENSG00000099953/ENSG00000100030/ENSG00000100324…	89	CFLAR/MAP3K14/ZRANB1/BIRC3/FAS/MAP2K3/MAPK9/PIK3CB/TAB2/CASP8/MAP2K4/TNFRSF1A/MAST4/BCL3/PTGS2/MAP2K7/EDN1/ITCH/CXCL2/TRAF5/MAST2/DNM1L/MMP11/MAPK1/TAB1/NFKBIA/JAG1/IKBKB/AKT2/PIK3R2/MAPK8/MAP3K8/MAP2K6/NFKB1/BIRC2/MAPK14/CCL20/ASB3/ATF2/AKT3/CREB1/TNFAIP3/PIK3CA/IRF1/TRAF2/ATF4/LIF/RIPK3/TRAF3/MAP3K7/DAB2IP/RIPK1/AKT1/PIK3R1/VEGFC/BAG3/BAG4/CREB3L1/TAB3/RPS6KA4/CXCL3/CXCL5/CXCL1/IL15/CASP3/CASP7…
ko05235	PD-L1 expression and PD-1 checkpoint pathway in cancer	86/5864	136/11300	0.00477151	0.0200278	0.0132175	ENSG00000027697/ENSG00000034152/ENSG00000051382/ENSG00000066629/ENSG00000069020/ENSG00000070770/ENSG00000072135/ENSG00000072736/ENSG00000075975/ENSG00000079308/ENSG00000086015/ENSG00000088992/ENSG00000100030/ENSG00000100644/ENSG00000100906/ENSG00000101096/ENSG00000101266/ENSG00000102908/ENSG00000104365/ENSG00000104825/ENSG00000105221/ENSG00000105647/ENSG00000108443/ENSG00000108984/ENSG00000109320…	86	IFNGR1/MAP2K3/PIK3CB/EML1/MAST4/CSNK2A2/PTPN18/NFATC3/MKRN2/TNS1/MAST2/TESC/MAPK1/HIF1A/NFKBIA/NFATC2/CSNK2A1/NFAT5/IKBKB/NFKBIB/AKT2/PIK3R2/RPS6KB1/MAP2K6/NFKB1/TNS2/PTPN6/MAPK14/PTK7/ZAP70/STAT1/AKT3/CD274/PPP3CC/PIK3CA/BATF3/PLCG1/EML2/MAP2K2/TICAM1/PTPN12/NPAS1/NFATC1/TRAF7/RAF1/KRAS/TNS3/PPP3CA/AKT1/EML4/PIK3R1/NFKBIE/EGFR/EML3/TIRAP/IFNGR2/SIM2/JAK1/BATF2/STAT3/MAP2K1/FOS/ALK/PTEN/MYD88/REL…
ko04010	MAPK signaling pathway	244/5864	423/11300	0.0085584	0.0325015	0.0214496	ENSG00000006062/ENSG00000006283/ENSG00000006432/ENSG00000008294/ENSG00000011485/ENSG00000011566/ENSG00000012983/ENSG00000026103/ENSG00000034152/ENSG00000050748/ENSG00000055208/ENSG00000058335/ENSG00000065559/ENSG00000067182/ENSG00000067191/ENSG00000068078/ENSG00000068831/ENSG00000069020/ENSG00000070388/ENSG00000070444/ENSG00000070831/ENSG00000071054/ENSG00000072062/ENSG00000072736/ENSG00000073803…	244	MAP3K14/CACNA1G/MAP3K9/SPAG9/PPP5C/MAP4K3/MAP4K5/FAS/MAP2K3/MAPK9/TAB2/RASGRF1/MAP2K4/TNFRSF1A/CACNB1/FGFR3/RASGRP2/MAST4/FGF22/MNT/CDC42/MAP4K4/PRKACA/NFATC3/MAP3K13/ARHGEF10L/MKRN2/MAP2K7/NFKB2/FGFR1/ARAF/MKNK1/MAP3K4/MAST2/NLK/TESC/MAPKAPK5/MAP3K20/TGFB2/EFNA2/GADD45B/MKNK2/CRKL/MAPK1/PDGFB/TAB1/SOS2/PPM1A/STK4/CDC25B/STK24/NFAT5/PDGFRL/IKBKB/MAP4K1/RELB/AKT2/TGFB1/CACNG7/MET/HSPB1/TGFBR1/MAPK…
ko03020	RNA polymerase	24/5864	33/11300	0.0120014	0.0425381	0.0280734	ENSG00000005075/ENSG00000013503/ENSG00000047315/ENSG00000058600/ENSG00000066379/ENSG00000068654/ENSG00000099817/ENSG00000100142/ENSG00000100413/ENSG00000102978/ENSG00000105849/ENSG00000113356/ENSG00000125630/ENSG00000132664/ENSG00000137054/ENSG00000144231/ENSG00000147669/ENSG00000148606/ENSG00000161980/ENSG00000163882/ENSG00000168002/ENSG00000168495/ENSG00000181222/ENSG00000186141	24	POLR2J/POLR3B/POLR2B/POLR3E/POLR1H/POLR1A/POLR2E/POLR2F/POLR3H/POLR2C/POLR1F/POLR3G/POLR1B/POLR3F/POLR1E/POLR2D/POLR2K/POLR3A/POLR3K/POLR2H/POLR2G/POLR3D/POLR2A/POLR3C
ko04152	AMPK signaling pathway	108/5864	180/11300	0.0167662	0.0568061	0.0374896	ENSG00000006831/ENSG00000051382/ENSG00000066027/ENSG00000066044/ENSG00000067057/ENSG00000067208/ENSG00000069020/ENSG00000072310/ENSG00000073331/ENSG00000074211/ENSG00000074590/ENSG00000076555/ENSG00000078304/ENSG00000079435/ENSG00000084733/ENSG00000086015/ENSG00000096717/ENSG00000099194/ENSG00000099246/ENSG00000100889/ENSG00000101076/ENSG00000103150/ENSG00000103197/ENSG00000103319/ENSG00000104388…	108	ADIPOR2/PIK3CB/PPP2R5A/ELAVL1/PFKP/EVI5/MAST4/SREBF1/ALPK1/PPP2R2C/NUAK1/ACACB/PPP2R5C/LIPE/RAB10/MAST2/SIRT1/SCD/RAB18/PCK2/HNF4A/MLYCD/TSC2/EEF2K/RAB2A/PPP2CB/GYS1/AKT2/PPP2R1A/PIK3R2/RHEB/PRKAG2/CCNJ/RPS6KB1/CPT1A/CCND1/CAMKK2/PRKAB1/PPP2R5D/HMGCR/PPP2CA/PFKFB4/DNAJC27/AKT3/STK11/CREB1/RAB32/FOXO3/RAB14/PIK3CA/PFKFB2/MEA1/ENSG00000125695/STK35/PRKAB2/PPARG/PRKAA1/MAP3K7/CAB39/PPP2R1B/IGF1R/ULK…
ko01521	EGFR tyrosine kinase inhibitor resistance	67/5864	110/11300	0.0350227	0.0988695	0.0652496	ENSG00000002330/ENSG00000051382/ENSG00000068078/ENSG00000069020/ENSG00000075975/ENSG00000078061/ENSG00000079308/ENSG00000082701/ENSG00000086015/ENSG00000087088/ENSG00000100030/ENSG00000100311/ENSG00000100485/ENSG00000104213/ENSG00000105221/ENSG00000105647/ENSG00000105976/ENSG00000108443/ENSG00000111077/ENSG00000112715/ENSG00000115904/ENSG00000117020/ENSG00000118689/ENSG00000121879/ENSG00000124181…	67	BAD/PIK3CB/FGFR3/MAST4/MKRN2/ARAF/TNS1/GSK3B/MAST2/BAX/MAPK1/PDGFB/SOS2/PDGFRL/AKT2/PIK3R2/MET/RPS6KB1/TNS2/VEGFA/SOS1/AKT3/FOXO3/PIK3CA/PLCG1/MAP2K2/FGFRL1/SH3BP4/RAF1/KRAS/EIF4E2/TNS3/RPS6/FGF2/IGF1R/ERBB2/AKT1/PDGFC/PIK3R1/EGFR/EIF4E/BCL2L11/PRKCA/NRG1/BRAF/NRG2/SHC1/JAK1/MST1R/PRKCB/AXL/STAT3/MAP2K1/PDGFD/BCL2L1/PTEN/HRAS/RPS6KB2/GRB2/GAS6/EIF4EBP1/NF1/SRC/PDGFA/NKIRAS1/MTOR/NRAS
ko04622	RIG-I-like receptor signaling pathway	48/5864	88/11300	0.347804	0.623311	0.411359	ENSG00000050748/ENSG00000052723/ENSG00000057663/ENSG00000064012/ENSG00000068308/ENSG00000088888/ENSG00000100906/ENSG00000104365/ENSG00000104825/ENSG00000107643/ENSG00000109320/ENSG00000112062/ENSG00000121060/ENSG00000124226/ENSG00000126456/ENSG00000127191/ENSG00000127445/ENSG00000131323/ENSG00000131653/ENSG00000132481/ENSG00000134758/ENSG00000135341/ENSG00000136560/ENSG00000137275/ENSG00000145782…	48	MAPK9/SIKE1/ATG5/CASP8/OTUD5/MAVS/NFKBIA/IKBKB/NFKBIB/MAPK8/NFKB1/MAPK14/TRIM25/RNF114/IRF3/TRAF2/PIN1/TRAF3/TRAF7/TRIM47/RNF138/MAP3K7/TANK/RIPK1/ATG12/IFNK/TKFC/RNF166/NLRX1/AZI2/FADD/PBK/RELA/TRAF6/DDX41/TBK1/IFNE/IRF7/ANKRD46/CMC1/ISG15/TBKBP1/CHUK/DDX3X/TRIM16/IKBKE/IKBKG/DDX52
ko04660	T cell receptor signaling pathway	78/5864	147/11300	0.420358	0.724834	0.478359	ENSG00000006062/ENSG00000050748/ENSG00000051382/ENSG00000067560/ENSG00000069020/ENSG00000070831/ENSG00000071051/ENSG00000072135/ENSG00000072736/ENSG00000075711/ENSG00000075975/ENSG00000076984/ENSG00000082701/ENSG00000086015/ENSG00000088992/ENSG00000100030/ENSG00000100485/ENSG00000100906/ENSG00000101096/ENSG00000102908/ENSG00000104365/ENSG00000104825/ENSG00000105221/ENSG00000105647/ENSG00000107643…	78	MAP3K14/MAPK9/PIK3CB/RHOA/MAST4/CDC42/NCK2/PTPN18/NFATC3/DLG1/MKRN2/MAP2K7/GSK3B/MAST2/TESC/MAPK1/SOS2/NFKBIA/NFATC2/NFAT5/IKBKB/NFKBIB/AKT2/PIK3R2/MAPK8/MAP3K8/NFKB1/PTPN6/FRK/MAPK14/CBLB/ZAP70/SOS1/RHOU/AKT3/PPP3CC/PIK3CA/PLCG1/MAP2K2/PTPN12/PAK4/EPS8L1/NFATC1/RAF1/KRAS/MAP3K7/CDK4/PPP3CA/PDPK1/AKT1/BCL10/RHOB/PIK3R1/NFKBIE/PAK1/DLG5/EPS8/RHOC/NCK1/VAV2/PBK/MAP2K1/FOS/MALT1/RELA/HRAS/JUN/GRB2/P…
ko04024	cAMP signaling pathway	140/5864	280/11300	0.758996	1	0.659957	ENSG00000002330/ENSG00000005339/ENSG00000017260/ENSG00000050748/ENSG00000051382/ENSG00000058272/ENSG00000058668/ENSG00000065135/ENSG00000065989/ENSG00000067560/ENSG00000067900/ENSG00000069020/ENSG00000069849/ENSG00000070729/ENSG00000070808/ENSG00000070961/ENSG00000072062/ENSG00000074370/ENSG00000075651/ENSG00000075975/ENSG00000078401/ENSG00000079337/ENSG00000079435/ENSG00000086015/ENSG00000087008…	140	BAD/CREBBP/ATP2C1/MAPK9/PIK3CB/PPP1R12A/ATP2B4/GNAI3/PDE4A/RHOA/ROCK1/MAST4/ATP1B3/CNGB1/CAMK2A/ATP2B1/PRKACA/ATP2A3/PLD1/MKRN2/EDN1/RAPGEF3/LIPE/MAST2/ACOX3/GNAS/SLC9A1/HCN2/MAPK1/SOX10/EP300/NFKBIA/AMH/DMPK/AKT2/ATP1A3/GRIN2D/PIK3R2/VIPR2/GLIS3/MAPK8/RAPGEFL1/NFKB1/GLI1/PDE10A/NPR3/PDE4D/GNAI2/RAP1A/AKT3/CREB1/ARAP3/ADCY7/PIK3CA/EDN3/ABCC4/SOX9/RRAS/GLIS2/MAP2K2/RAP1B/GNAI1/ADORA2A/CALML4/PLD2/…
ko04657	IL-17 signaling pathway	62/5864	127/11300	0.784361	1	0.659957	ENSG00000019995/ENSG00000048028/ENSG00000050748/ENSG00000055208/ENSG00000064012/ENSG00000066044/ENSG00000069956/ENSG00000073756/ENSG00000076604/ENSG00000080824/ENSG00000081041/ENSG00000082512/ENSG00000082701/ENSG00000089053/ENSG00000096384/ENSG00000100030/ENSG00000100906/ENSG00000102970/ENSG00000104365/ENSG00000107643/ENSG00000109320/ENSG00000112062/ENSG00000115009/ENSG00000117983/ENSG00000118503…	62	ZRANB1/USP28/MAPK9/TAB2/CASP8/ELAVL1/MAPK6/PTGS2/TRAF4/HSP90AA1/CXCL2/TRAF5/GSK3B/ANAPC5/HSP90AB1/MAPK1/NFKBIA/CCL17/IKBKB/MAPK8/NFKB1/MAPK14/CCL20/MUC5B/TNFAIP3/FOSB/TRAP1/TRAF2/JUND/TRAF3/TRAF7/MAP3K7/SRSF1/USP25/TAB3/IL17RE/CXCL3/CXCL5/CXCL1/CASP3/MAPK7/HSP90B1/FADD/PBK/FOS/CEBPB/RELA/TRAF6/FOSL1/JUN/IL17RA/RNF151/MAPK15/TBK1/ANKRD46/CHUK/MUC5AC/CEBPD/IKBKE/OTUD7B/IKBKG/FCGBP
ko04662	B cell receptor signaling pathway	62/5864	127/11300	0.784361	1	0.659957	ENSG00000051382/ENSG00000064999/ENSG00000069020/ENSG00000072135/ENSG00000072736/ENSG00000075975/ENSG00000082701/ENSG00000086015/ENSG00000088992/ENSG00000100030/ENSG00000100485/ENSG00000100906/ENSG00000101096/ENSG00000102010/ENSG00000102908/ENSG00000104365/ENSG00000104611/ENSG00000104825/ENSG00000105221/ENSG00000105647/ENSG00000106868/ENSG00000109320/ENSG00000110651/ENSG00000111679/ENSG00000115904…	62	PIK3CB/ANKS1A/MAST4/PTPN18/NFATC3/MKRN2/GSK3B/MAST2/TESC/MAPK1/SOS2/NFKBIA/NFATC2/BMX/NFAT5/IKBKB/SH2D4A/NFKBIB/AKT2/PIK3R2/SUSD1/NFKB1/CD81/PTPN6/SOS1/AKT3/PPP3CC/PIK3CA/MAP2K2/PTPN12/NFATC1/RAF1/KRAS/RAC1/PPP3CA/AKT1/BCL10/PIK3R1/NFKBIE/SH2D6/VAV2/INPPL1/PRKCB/INPP5D/MAP2K1/RAC3/FOS/MALT1/RELA/HRAS/JUN/GRB2/ANKRD46/CHP1/NKIRAS1/CARD11/NRAS/CHUK/PPP3R1/LILRA2/LYN/IKBKG
ko04659	Th17 cell differentiation	66/5864	137/11300	0.832105	1	0.659957	ENSG00000027697/ENSG00000049768/ENSG00000050748/ENSG00000063438/ENSG00000072736/ENSG00000073861/ENSG00000077238/ENSG00000080824/ENSG00000088992/ENSG00000096384/ENSG00000100030/ENSG00000100644/ENSG00000100906/ENSG00000101096/ENSG00000102908/ENSG00000104365/ENSG00000104825/ENSG00000105329/ENSG00000105397/ENSG00000106546/ENSG00000106799/ENSG00000107485/ENSG00000107643/ENSG00000109320/ENSG00000112062…	66	IFNGR1/FOXP3/MAPK9/AHRR/NFATC3/TBX21/IL4R/HSP90AA1/TESC/HSP90AB1/MAPK1/HIF1A/NFKBIA/NFATC2/NFAT5/IKBKB/NFKBIB/TGFB1/TYK2/AHR/TGFBR1/GATA3/MAPK8/NFKB1/MAPK14/ZAP70/STAT1/IL1R1/PPP3CC/PLCG1/TRAP1/NPAS1/NFATC1/RARA/IL6ST/PPP3CA/SMAD4/RORC/NFKBIE/IFNGR2/RUNX1/SIM2/NR2F6/JAK1/TGFBR2/STAT6/SMAD3/STAT3/FOS/RELA/SMAD2/NR2F1/JUN/NR2F2/ANKRD46/RXRA/CHP1/IL1RAP/MTOR/RXRB/HLA-DMA/CHUK/LAT/PPP3R1/IKBKG/PDCD6-…
ko04658	Th1 and Th2 cell differentiation	50/5864	116/11300	0.977185	1	0.659957	ENSG00000013619/ENSG00000027697/ENSG00000050748/ENSG00000072736/ENSG00000073861/ENSG00000074181/ENSG00000077238/ENSG00000088992/ENSG00000100030/ENSG00000100906/ENSG00000101096/ENSG00000101384/ENSG00000102908/ENSG00000104365/ENSG00000104825/ENSG00000105397/ENSG00000107485/ENSG00000107643/ENSG00000109320/ENSG00000112062/ENSG00000115085/ENSG00000115415/ENSG00000120910/ENSG00000124181/ENSG00000124232…	50	MAMLD1/IFNGR1/MAPK9/NFATC3/TBX21/NOTCH3/IL4R/TESC/MAPK1/NFKBIA/NFATC2/JAG1/NFAT5/IKBKB/NFKBIB/TYK2/GATA3/MAPK8/NFKB1/MAPK14/ZAP70/STAT1/PPP3CC/PLCG1/RBPJL/NFATC1/NOTCH2/PPP3CA/NFKBIE/NOTCH1/IFNGR2/MAML1/JAK1/STAT6/RBPJ/FOS/RELA/JUN/JAG2/ANKRD46/KANK3/CHP1/MAML3/MAFG/HLA-DMA/CHUK/LAT/PPP3R1/IKBKG/NOTCH2NLC
ko04630	Jak-STAT signaling pathway	80/5864	191/11300	0.997932	1	0.659957	ENSG00000005339/ENSG00000006016/ENSG00000027697/ENSG00000033800/ENSG00000051382/ENSG00000069020/ENSG00000070159/ENSG00000072135/ENSG00000075975/ENSG00000077238/ENSG00000078043/ENSG00000086015/ENSG00000095752/ENSG00000099985/ENSG00000100284/ENSG00000100311/ENSG00000100393/ENSG00000100485/ENSG00000104213/ENSG00000105221/ENSG00000105229/ENSG00000105397/ENSG00000105647/ENSG00000108175/ENSG00000110092…	80	CREBBP/CRLF1/IFNGR1/PIAS1/PIK3CB/MAST4/PTPN3/PTPN18/MKRN2/IL4R/PIAS2/MAST2/IL11/OSM/TOM1/PDGFB/EP300/SOS2/PDGFRL/AKT2/PIAS4/TYK2/PIK3R2/ZMIZ1/CCND1/IL10RA/PTPN6/CCND3/STAM2/STAT1/SOS1/AKT3/SOCS2/PIK3CA/ZMIZ2/CDKN1A/PTPN12/LIF/GFAP/IL13RA1/PIAS3/RAF1/IL6ST/STAM/MYC/PIM1/AOX1/IFNAR1/AKT1/MCL1/OSMR/PIK3R1/EGFR/IFNK/IFNAR2/IFNGR2/JAK1/IL15/BRWD3/STAT6/STAT3/SOCS6/SOCS5/BCL2L1/IL20RB/HRAS/PTPN2/GRB2/P…
ko04650	Natural killer cell mediated cytotoxicity	59/5864	166/11300	0.999993	1	0.659957	ENSG00000015475/ENSG00000026103/ENSG00000027697/ENSG00000051382/ENSG00000072135/ENSG00000075975/ENSG00000078061/ENSG00000087266/ENSG00000088992/ENSG00000100030/ENSG00000100485/ENSG00000101096/ENSG00000104689/ENSG00000105647/ENSG00000111679/ENSG00000111816/ENSG00000115085/ENSG00000115904/ENSG00000120889/ENSG00000120899/ENSG00000120910/ENSG00000121879/ENSG00000124181/ENSG00000126934/ENSG00000127947…	59	BID/FAS/IFNGR1/PIK3CB/PTPN18/MKRN2/ARAF/SH3BP2/TESC/MAPK1/SOS2/NFATC2/TNFRSF10A/PIK3R2/PTPN6/FRK/ZAP70/SOS1/TNFRSF10B/PTK2B/PPP3CC/PIK3CA/PLCG1/MAP2K2/PTPN12/NFATC1/RAF1/KRAS/RAC1/PPP3CA/IFNAR1/ERVK3-1/PIK3R1/PAK1/PRKCA/BRAF/FCER1G/IFNAR2/IFNGR2/VAV2/SHC1/CASP3/PRKCB/MAP2K1/RAC3/HRAS/GRB2/PTPN11/PRF1/C8orf33/CHP1/NKIRAS1/MICB/MICA/HLA-E/NRAS/LAT/PPP3R1/PRR29
ko04060	Cytokine-cytokine receptor interaction	73/5864	317/11300	1	1	0.659957	ENSG00000006016/ENSG00000006327/ENSG00000026036/ENSG00000026103/ENSG00000027697/ENSG00000054967/ENSG00000067182/ENSG00000077238/ENSG00000081041/ENSG00000092969/ENSG00000095752/ENSG00000099985/ENSG00000102970/ENSG00000104689/ENSG00000104899/ENSG00000105329/ENSG00000106799/ENSG00000107779/ENSG00000110324/ENSG00000111321/ENSG00000114739/ENSG00000115009/ENSG00000115170/ENSG00000115594/ENSG00000120889…	73	CRLF1/TNFRSF12A/RTEL1-TNFRSF6B/FAS/IFNGR1/RELT/TNFRSF1A/IL4R/CXCL2/TGFB2/IL11/OSM/CCL17/TNFRSF10A/AMH/TGFB1/TGFBR1/BMPR1A/IL10RA/LTBR/ACVR2B/CCL20/ACVR1/IL1R1/TNFRSF10B/ACVR2A/TNFSF9/CCR7/LIF/GDF15/EDA2R/IL13RA1/PDZD2/IL6ST/AMHR2/GDF11/ACVR1B/BMPR1B/IFNAR1/OSMR/TNFRSF21/IFNK/IL18/BMP6/IFNAR2/IFNGR2/TNFRSF13C/TGFBR2/IL17RE/CXCL3/CXCL5/CXCL1/IL15/GDF9/GPR182/TNFRSF10D/IL20RB/CLCF1/IL17RA/CSF1R/BMP8…
